# Supplementary material for: Organic fertilizer type and dose affect growth, morphological and physiological parameters, and mineral nutrition of watermelon seedlings
Source: PeerJ. 2024 Feb 21;12:e16902. doi: 10.7717/peerj.16902 (PMC10893865; doi:10.7717/peerj.16902)
Supplement: Supplemental Information 1 [file peerj-12-16902-s001.xlsx]

## Sheet: Germination
trt	germination rate	std err	mean separation	germination index	std err	mean separation
Conventional 1	83.3333	0	ab	59.9474	1.08664	a
Conventional 2	86.1111	3.67444	ab	61.3104	2.40513	a
Conventional 3	86.1111	5.00617	ab	60.4385	4.65344	a
Conventional 4	88.1944	3.86571	ab	61.2324	2.30137	a
Sustane 1	87.5	2.40755	ab	55.2644	2.43102	ab
Sustane 2	83.3333	2.08333	ab	60.0607	1.02369	a
Sustane 3	81.9444	4.85905	ab	61.6202	2.48271	a
Sustane 4	67.3611	3.67444	b	42.7806	2.45146	b
Nature Safe 1	87.5	2.08333	ab	59.495	1.80518	a
Nature Safe 2	87.5	2.08333	ab	58.5511	1.37939	a
Nature Safe 3	79.8611	3.8669	ab	58.2314	1.00472	a
Nature Safe 4	80.5556	4.85905	ab	51.6567	4.56207	ab
Dramatic 1	79.1667	0	ab	51.8993	2.41026	ab
Dramatic 2	79.8611	1.39	ab	56.249	2.21996	ab
Dramatic 3	81.25	5.51198	ab	61.0683	2.89492	a
Dramatic 4	75.6944	3.02791	ab	54.1062	2.61443	ab

## Sheet: Morphological and plant growth
trt	hypocotyl length (cm)	stderr	mean separation	height (cm)	stderr	mean separation	GI	stderr	mean separation	true leaf #	stderr	mean separation	leaf area (sq. cm)	stderr	mean separation	rtoshDW	stderr	mean separation	stem diameter (mm)	stderr	mean separation	compactness	stderr	mean separation	shoot FW (g)	stderr	mean separation	shoot DW	stderr	mean separation	shoot water	stderr	mean separation	root DW	stderr	mean separation	root water	stderr	mean separation
Conventional 1	7.73333	0.171871	bcdef	15.2833	0.338707	f	11.9444	0.171707	gh	4.22222	0.149662	fgh	54.2803	1.86649	fg	15.1129	0.70867	abc	3.29611	0.0794158	cd	2.05302	0.10854	abcd	3.31917	0.0876857	de	0.310907	0.0138514	d	90.3725	0.18256	cd	0.0466595	0.0020077	abc	93.5799	0.36117	ab
Conventional 2	7.69444	0.104422	bcdef	24.2194	0.991862	de	16.0861	0.422749	cde	5.38889	0.219226	de	109.011	4.9851	de	11.3254	1.19657	abcde	3.50111	0.10036	bc	1.91127	0.0766445	bcd	5.4675	0.205156	c	0.523981	0.0315046	bc	91.5894	0.22017	abc	0.0514822	0.0026587	a	93.7753	0.42891	ab
Conventional 3	7.7	0.144585	bcdef	24.3639	1.18683	de	17.4583	0.652801	bcd	5.91667	0.368125	cd	137.177	9.02133	cd	6.51928	0.81663	cde	3.97722	0.0641138	a	2.24613	0.16673	abcd	7.34444	0.370051	b	0.630209	0.0429389	ab	92.4181	0.18672	a	0.0337476	0.0029288	cde	94.982	0.3061	a
Conventional 4	8.23889	0.140254	ab	30.1778	1.27955	ab	18.95	0.478382	ab	7.33333	0.295468	ab	175.109	11.7857	ab	7.13661	1.46235	bcde	4.01806	0.0606615	a	2.32501	0.15069	ab	9.07472	0.506322	a	0.798395	0.0691814	a	92.5209	0.2079	a	0.0372262	0.0034706	bcde	93.7359	0.27538	ab
Sustane 1	7.19167	0.115565	efg	11.8167	0.206078	f	9.44167	0.137459	i	2.58333	0.121987	i	18.7636	1.00625	h	17.536	2.64972	a	2.81472	0.0510858	e	2.26916	0.0877799	abc	1.81583	0.0666254	f	0.27663	0.0126649	d	85.9703	0.22634	f	0.0379381	0.0020877	abcde	94.4421	0.211	ab
Sustane 2	7.375	0.128383	defg	13.3389	0.310639	f	10.9056	0.19607	ghi	3.30556	0.104041	ghi	36.6947	1.35662	gh	14.8983	2.51234	abc	2.86056	0.0615848	e	2.46272	0.10915	a	2.48639	0.0870688	ef	0.351402	0.0200718	cd	87.7441	0.3006	e	0.0373222	0.0029476	bcde	94.4634	0.30963	ab
Sustane 3	7.53889	0.143885	cdef	20.9778	0.790088	e	14.8222	0.387997	ef	5	0.21455	def	84.6039	4.14354	ef	14.043	2.5506	abcd	3.45306	0.0927206	c	2.22375	0.0889467	abcd	4.68111	0.222239	cd	0.519447	0.028114	bc	90.4892	0.17861	cd	0.0494381	0.0028832	ab	93.935	0.36249	ab
Sustane 4	7.84722	0.197745	abcde	23.625	1.01597	de	15.9528	0.516267	cde	5.66667	0.232311	cd	98.1317	4.98457	e	11.338	2.47961	abcde	3.43667	0.0725718	cd	2.03764	0.0948994	abcd	5.10361	0.236259	c	0.56319	0.0431644	b	91.0812	0.24461	bc	0.0396917	0.002676	abcde	93.9609	0.41766	ab
Nature Safe 1	6.80833	0.11577	g	12.3694	0.327056	f	9.71389	0.18057	hi	3.19444	0.142648	hi	24.3075	1.42505	kl	18.2626	2.37923	a	2.77417	0.0432809	e	1.75119	0.0743157	d	1.91833	0.0704414	ef	0.225337	0.0102376	d	87.9643	0.37501	e	0.0343489	0.0025972	cde	93.9022	0.35758	ab
Nature Safe 2	7.11944	0.115389	fg	16.1667	0.437144	f	13.2139	1.09834	fg	4.33333	0.154303	efg	51.5992	3.00187	gh	15.4186	1.22071	ab	3.09111	0.0816961	de	1.95499	0.0937273	abcd	3.14472	0.155864	ef	0.329172	0.0175528	d	89.6992	0.25404	d	0.0458333	0.0035524	abc	93.8741	0.32798	ab
Nature Safe 3	7.88889	0.155266	abcde	23.6917	0.854144	de	15.7694	0.378045	de	5.52778	0.20504	d	107.436	6.33504	de	9.94318	2.02365	abcde	3.30806	0.0580925	cd	1.88801	0.0706464	bcd	5.42889	0.265076	c	0.506294	0.0293188	bc	91.3247	0.19255	abc	0.0375267	0.0030801	bcde	94.1596	0.25091	ab
Nature Safe 4	7.76944	0.144685	bcdef	25.1361	1.32867	cde	17.1389	0.590215	bcde	6.08333	0.327024	cd	136.917	11.7854	cd	9.66696	1.88046	abcd	3.55361	0.0772454	bc	2.09351	0.11158	abcd	7.13389	0.571324	b	0.63312	0.0597823	ab	92.3017	0.18936	ab	0.0394422	0.0031372	abcd	92.7927	0.46485	b
Dramatic 1	7.44444	0.0959865	cdefg	16.1639	0.445492	f	12.2778	0.273197	fg	4.13889	0.149882	fgh	52.1344	2.77774	fg	11.4167	1.17498	abcde	3.44528	0.0724585	cd	2.00818	0.1324	abcd	3.22861	0.146357	def	0.354011	0.0243676	cd	89.5007	0.31477	d	0.0376911	0.0023765	bcde	93.4657	0.36227	ab
Dramatic 2	8.29722	0.153503	ab	26.0528	0.814779	bcd	16.7917	0.34488	bcde	5.80556	0.172836	cd	99.5547	4.57936	e	6.10077	1.09151	de	3.6125	0.0934569	bc	1.78933	0.0991406	cd	5.1975	0.216662	c	0.510302	0.0341901	bc	90.4648	0.29509	cd	0.0333578	0.0032829	cde	94.6991	0.30054	a
Dramatic 3	8.08333	0.155813	abc	29.2833	1.54787	abc	18.2806	0.579091	abc	6.75	0.259349	bc	146.135	9.20863	bc	4.76918	0.71411	e	3.81417	0.0722599	ab	1.85064	0.0831927	bcd	7.51278	0.461541	b	0.621407	0.03377	b	92.0101	0.38723	ab	0.0252262	0.0023617	e	94.388	0.52867	ab
Dramatic 4	8.48889	0.149006	a	33.85	1.73194	a	19.9222	0.559551	a	7.91667	0.312123	a	185.579	10.8612	a	3.47773	0.22741	e	4.06167	0.0717972	a	2.02263	0.0773774	abcd	9.48056	0.486283	a	0.803181	0.0445381	a	92.043	0.37579	ab	0.0267619	0.0013775	de	94.7163	0.314	a
																												#REF!

## Sheet: Relative chlorophyll content an
trt	SPAD	stderr	mean separation	FvFm	stderr	mean separation	Piabs	stderr	mean separation
Conventional 1	40.1167	1.16027	defg	0.763167	0.0037818	efg	0.6925	0.135613	f
Conventional 2	42.1167	1.00853	cd	0.7745	0.0047494	cde	0.962278	0.201237	ef
Conventional 3	44.8222	1.19584	b	0.784111	0.0055353	bcd	1.48411	0.190626	abc
Conventional 4	49.2056	0.934819	a	0.792167	0.0043523	ab	2.13289	0.372409	a
Sustane 1	36.3056	0.867476	h	0.747222	0.0063932	h	0.808278	0.196464	f
Sustane 2	37.1833	1.05757	h	0.760556	0.0073169	efgh	1.52461	0.334445	de
Sustane 3	41.4556	1.12576	cde	0.765167	0.0056806	ef	1.02094	0.180077	cd
Sustane 4	38.5333	0.942185	fgh	0.747778	0.0051864	gh	0.494167	0.0728804	f
Nature Safe 1	37.3167	1.08526	h	0.767556	0.0054534	ef	1.21639	0.333974	ef
Nature Safe 2	37.5722	0.81143	gh	0.772056	0.0059092	def	1.10011	0.199166	de
Nature Safe 3	41.6167	0.8401	cde	0.760278	0.0060384	efgh	0.8885	0.249319	f
Nature Safe 4	43.3333	1.0117	bc	0.788111	0.0069121	abc	2.02739	0.36159	ab
Dramatic 1	38.8778	1.29318	efgh	0.757111	0.0056626	fgh	0.512667	0.0693894	f
Dramatic 2	41.0778	0.791605	cdef	0.763833	0.0061247	ef	1.16267	0.375793	def
Dramatic 3	45.3444	1.16547	b	0.785722	0.0051232	abcd	1.79944	0.433603	bcd
Dramatic 4	47.9944	1.5336	a	0.800444	0.0046878	a	2.90633	0.651103	a
																												#DIV/0!

## Sheet: Root morphology
trt	Total root length	stderr	mean separation	root area	stderr	mean separation	average diameter	stderr	mean separation	root volume	stderr	mean separation	tips	stderr	mean separation	crossings	stderr	mean separation
Conventional 1	572.98	29.9278	fg	22.0814	1.08451	de	0.390104	0.0107496	abc	0.67963	0.0379549	cd	2673.07	378.906	efgh	1016.56	86.4267	ef
Conventional 2	701.534	46.6177	ef	26.7609	1.38061	cd	0.39774	0.0135949	abc	0.81872	0.0365155	bcd	4004.28	573.906	cde	1347.12	122.671	cde
Conventional 3	583.605	39.0987	fg	22.0683	1.4128	de	0.381112	0.0089128	abcd	0.6626	0.044501	d	3509.68	525.61	def	1047.64	99.4198	ef
Conventional 4	575.95	45.3778	fg	22.1257	1.57878	de	0.390959	0.007554	ab	0.673556	0.0456607	d	3347.44	472.729	defg	1002.11	97.0452	ef
Sustane 1	968.361	81.5287	bc	32.1878	2.10521	b	0.35073	0.0099267	defg	0.855482	0.0436408	b	7631.85	1123.05	a	1950.96	235.441	b
Sustane 2	1020.77	56.1801	ab	32.9624	1.46336	b	0.328779	0.0056867	g	0.841375	0.0314424	bc	7259.83	981.114	ab	1737.29	151.11	bc
Sustane 3	1163.97	109.874	ab	40.3193	3.34889	a	0.357978	0.0081642	cdefg	1.10835	0.0840926	a	8580.83	1366.96	a	2537.74	375.433	a
Sustane 4	905.872	80.7719	bcd	30.2506	2.17081	bc	0.355381	0.012573	defg	0.813654	0.0504234	bcd	6859.88	1068.69	ab	1493.96	176.602	cd
Nature Safe 1	814.205	47.8685	cde	26.5349	1.28194	cd	0.331435	0.0048713	fg	0.682731	0.0273941	cd	4904.12	681.235	cde	1155.85	99.6113	de
Nature Safe 2	832.844	47.1841	cde	28.363	1.51859	bc	0.342759	0.0053036	fg	0.763185	0.0414282	bcd	5593.33	721.54	bc	1156.63	101.236	de
Nature Safe 3	782.407	51.1741	de	28.3022	1.98182	bc	0.359304	0.0063219	cd	0.809778	0.0624302	bcd	4472.96	530.945	cde	1099.52	115.43	def
Nature Safe 4	587.535	33.4958	fg	22.1753	1.28516	de	0.378504	0.0066309	abcde	0.661778	0.0409244	d	2917.26	339.317	efg	692.222	60.1563	fg
Dramatic 1	497.591	21.5068	g	17.2751	0.726462	ef	0.348167	0.0047672	efg	0.473333	0.0213789	e	1679.37	146.157	fgh	547.704	37.9322	g
Dramatic 2	471.321	20.5653	gh	16.1949	0.722101	fg	0.343788	0.0058967	fg	0.43988	0.0221187	e	1763.56	138.649	fgh	522.08	36.2806	gh
Dramatic 3	329.719	16.1229	hi	11.9985	0.651959	gh	0.362704	0.0064477	bcdef	0.345667	0.0223653	e	1445.3	149.635	gh	311.704	22.3824	gh
Dramatic 4	274.703	13.9197	i	10.7647	0.503982	h	0.397442	0.009139	a	0.3335	0.0151819	e	979.462	89.9683	h	236.346	19.9556	h
																													#DIV/0!
